# Supplementary material for: Social and health system factors associated with maternal mortality in Eastern and Western China: Population health estimates using provincial-level data
Source: PLoS Med. 2025 Dec 4;22(12):e1004837. doi: 10.1371/journal.pmed.1004837 (PMC12677549; doi:10.1371/journal.pmed.1004837)
Supplement: S16 Table — (XLSX) [file pmed.1004837.s016.xlsx]

## Sheet: data
Province	Year	Geographic region	Hospital delivery	Antenatal care	Prenatal booking	Local fiscal expenditure	Urbanization rate	PCDI	Years of schooling	Ob/Gyn Beds	MCH Personnel	Total maternal mortality	Mortality doe to hemorrhage	Mortality due to HDP	Mortality due to coexisting medical diseases
Shanghai	2004	Eastern China	99.41	86.84	87.39	NA	81.16	NA	9.34444	0.0680325	0.0262203	10.79	4.04625	0	4.04625
Shanghai	2005	Eastern China	99.37	89.22	89.83	NA	84.46	1.7738	9.34378	0.0743017	0.0436362	1.38	0	0	0
Shanghai	2006	Eastern China	99.16	83.75	84.5	NA	85.7624	1.9647	9.72068	0.0892664	0.051826	9.53	3.17635	1.58865	4.765
Shanghai	2007	Eastern China	99.27	83.21	83.84	88.83	88.7	2.2459	9.79354	0.0765269	0.0348886	7.86	1.31026	0	2.61974
Shanghai	2008	Eastern China	99.99	80.62	84.62	122.28	88.6	2.5385	9.87074	0.0545079	0.0449622	7.79	0	0	2.59641
Shanghai	2009	Eastern China	99.98	84.66	86.01	132.85	88.6	2.75	9.9849	0.071974	NA	5.53	0	1.3825	1.3825
Shanghai	2010	Eastern China	100	87	88.6	160.07	89.3041	3.0436	10.5274	0.073692	0.0304964	6.6	1.32	0	5.28
Shanghai	2011	Eastern China	100	82.1	83.7	190.03	89.3	3.4731	9.96994	0.0685	0.0293222	3.7	0	0	1.2321
Shanghai	2012	Eastern China	100	78.2	83.4	197.34	89.3	3.855	10.2001	0.0574893	0.024683	2	0	0	0
Shanghai	2013	Eastern China	100	98.5	100	214.92	89.6	4.2174	10.0424	0.0618093	0.0260239	9.3	1.0323	0	5.1708
Shanghai	2014	Eastern China	100	98.6	100	264.75	89.6	4.5966	8.31046	0.0628172	0.0261981	5	1	1	3
Shanghai	2015	Eastern China	100	98.4	100	303.46	87.6	4.9867	10.3841	0.0732421	0.0306979	5.7	0	0	5.7
Shanghai	2016	Eastern China	100	98.4	100	383.1	87.9	5.4305	10.4436	0.0288073	0.0117514	3.4	0	1.1322	2.2678
Shanghai	2017	Eastern China	100	98.3	100	412.18	87.7	5.8988	10.835	0.0325309	0.0135981	1.1	0	0	0
Shanghai	2018	Eastern China	100	97.9	98.3	470.12	88.1	6.4183	10.6907	0.0900852	0.0380302	1.4	0	0	0
Shanghai	2019	Eastern China	100	98.1	97.5	493.44	88.3	6.9442	10.6062	0.0360584	0.0147788	3.1	0	0	3.1
Shanghai	2020	Eastern China	99.9	98.4	97.8	545.06	89.3	7.2232	10.9759	0.0430748	0.018624	7.4	0	0	5.55
Yunnan	2004	Eastern China	60.11	89.88	90.27	NA	16.41	NA	6.28231	0.0189331	0.00978061	65.37	40.1633	5.98135	15.1658
Yunnan	2005	Eastern China	64.23	91.61	91.93	NA	16.44	0.4197	5.70078	0.0210176	0.0105941	63.32	41.3163	4.71734	11.8978
Yunnan	2006	Eastern China	68.42	92.22	92.07	NA	16.5733	0.4664	6.0864	0.0212249	0.0106527	64.03	40.3005	6.49264	12.313
Yunnan	2007	Eastern China	74.34	93.16	93.57	77.11	31.6	0.5469	6.21095	0.0235531	0.0106549	50.4	31.2228	4.4604	10.9267
Yunnan	2008	Eastern China	80.13	94.88	94.82	104.59	33	0.6492	6.2834	0.0185616	0.00993288	47.71	23.96	3.39218	10.6012
Yunnan	2009	Eastern China	86.29	95.27	95.29	151.29	34	0.717	6.34858	0.0194453	NA	41.53	19.9676	3.393	7.78688
Yunnan	2010	Eastern China	90.9	96.1	96.1	183.7	34.7	0.8184	9.74602	0.0212108	0.00981417	37.3	15.1065	3.6181	7.46
Yunnan	2011	Eastern China	93.8	96.7	97.5	236.98	36.8	0.9739	7.32319	0.0247857	0.0107031	34.7	15.962	2.3943	8.1892
Yunnan	2012	Eastern China	96.5	96.7	98.4	266.94	39.31	1.1233	7.46669	0.0270238	0.0105	28	11.06	2.408	6.076
Yunnan	2013	Eastern China	98.2	97.6	98.7	300.57	40.48	1.2578	7.42697	0.0286826	0.0110921	26.7	10.3863	3.0438	6.2745
Yunnan	2014	Eastern China	98.9	98.5	98.9	352.41	41.73	1.3772	7.78289	0.0308463	0.0119702	22.1	8.7737	1.7459	3.5139
Yunnan	2015	Eastern China	99.3	98.3	98.8	422.66	43.33	1.5223	7.57695	0.0369908	0.0153925	23.6	9.2512	1.18	3.7288
Yunnan	2016	Eastern China	99.6	98.5	99	466.98	45.03	1.672	7.64445	0.0295217	0.0144805	23.3	7.456	1.4912	5.7784
Yunnan	2017	Eastern China	99.7	98.5	99.1	546.99	46.69	1.8348	7.71499	0.0298605	0.0176245	19.7	6.9738	0.9259	3.7233
Yunnan	2018	Eastern China	99.8	97.8	80.4	575.42	47.81	2.0084	7.77047	0.0371804	0.0230665	17.7	4.779	1.416	4.779
Yunnan	2019	Eastern China	99.8	98.1	81.6	608.5	48.91	2.2082	7.97971	0.0352261	0.0270126	14.5	3.538	0.928	3.712
Yunnan	2020	Eastern China	99.9	98.7	94.5	711.34	50.05	2.3295	8.12105	0.0398512	0.034834	12.4	3.3108	0.8308	2.8892
Neimenggu	2004	Western China	85.33	91.88	91.89	NA	38.24	NA	7.70039	0.0266687	0.0258024	48.94	19.6886	3.93967	14.0654
Neimenggu	2005	Western China	90.9	92.78	91.88	NA	39.82	0.5985	7.62357	0.0250483	0.0240608	33.8	10.5625	1.05794	9.50794
Neimenggu	2006	Western China	93.5	92.35	91.94	NA	39.9893	0.6876	7.66356	0.0255911	0.0231066	38.59	19.5574	6.3442	7.40156
Neimenggu	2007	Western China	96.73	93.5	93.48	43.87	50.15	0.834	7.90075	0.0259904	0.0233916	35.4	10.2625	4.10286	13.3387
Neimenggu	2008	Western China	98.47	93.45	93.46	59.82	51.71	0.9923	7.85671	0.024143	0.0244548	30.66	6.23624	2.07875	9.87252
Neimenggu	2009	Western China	99.45	94.57	95.03	102.94	53.4	1.1015	8.02149	0.0256429	NA	30.24	7.17595	2.56133	10.2514
Neimenggu	2010	Western China	99.6	95.5	96.1	120.72	55.5	1.2538	10.0172	0.0273935	0.0249912	35.2	5.7024	3.0976	15.0304
Neimenggu	2011	Western China	99.7	95.9	96.2	164.59	56.62	1.4715	8.94422	0.0304525	0.0257607	16.7	2.0875	2.6052	5.2271
Neimenggu	2012	Western China	99.8	97.2	97.6	177.91	57.74	1.68	8.88718	0.0306583	0.0242222	20.1	3.2763	2.814	3.7386
Neimenggu	2013	Western China	99.7	97.3	97.9	196.03	58.71	1.8693	8.61293	0.0335258	0.0251032	15.5	2.418	0.9765	1.9375
Neimenggu	2014	Western China	99.9	97.1	97.7	227.78	59.51	2.0559	8.99505	0.0340493	0.0242748	19.6	2.744	1.372	4.0964
Neimenggu	2015	Western China	99.9	97.1	97.5	257.15	60.3	2.231	8.96739	0.0420403	0.0299236	18.3	5.9292	1.6104	6.4599
Neimenggu	2016	Western China	100	97.2	97.6	284.63	61.19	2.4127	9.30974	0.0311321	0.0254252	15.6	2.5116	2.0124	4.0248
Neimenggu	2017	Western China	100	97.2	97.7	323.48	62.02	2.6212	9.16251	0.0423014	0.0330187	13.1	3.275	0.4716	4.6767
Neimenggu	2018	Western China	100	97.5	96.3	315.62	62.71	2.8376	9.22774	0.0487806	0.0398358	10.5	1.659	2.2155	3.318
Neimenggu	2019	Western China	100	97.7	96.1	322.18	63.37	3.0555	9.42904	0.042185	0.037967	12.7	1.524	0.508	4.064
Neimenggu	2020	Western China	100	97.8	96.5	375.05	67.48	3.1497	9.28497	0.0551407	0.0508526	14.9	0.6556	1.2963	4.5296
Beijing	2004	Eastern China	99.5	98.14	97.94	NA	73.49	NA	9.98824	0.114197	0.0560666	17.95	0	0	8.975
Beijing	2005	Eastern China	99.54	98.9	97.42	NA	74.56	1.6853	10.1212	0.0908079	0.0437775	17.12	0	3.424	10.272
Beijing	2006	Eastern China	99.41	99.17	97.5	NA	75.596	1.9296	10.4095	0.0894804	0.044756	7.92	0	6.336	1.584
Beijing	2007	Eastern China	99.33	98.96	97.9	118.95	84.5	2.1458	10.554	0.0735965	0.038638	16.52	0	2.54078	7.62398
Beijing	2008	Eastern China	99.99	98.93	97.42	145.05	84.9	2.4371	10.4215	0.0574449	0.0421117	18.22	2.42873	3.644	3.644
Beijing	2009	Eastern China	99.99	99.01	98.07	166.63	85	2.6571	10.5913	0.0569419	NA	15.01	1.15427	1.15427	4.61858
Beijing	2010	Eastern China	100	98.9	98.8	186.82	85.9595	2.9228	11.517	0.062604	0.0458747	13.1	0	1.1921	7.1526
Beijing	2011	Eastern China	100	99.1	99.2	225.49	86.2	3.3176	11.1584	0.0513919	0.0386408	9.9	1.98	0.99	3.96
Beijing	2012	Eastern China	100	99	99.3	256.06	86.2	3.6817	11.3132	0.0468102	0.0356148	6.6	0	0	5.775
Beijing	2013	Eastern China	100	98.8	99.5	276.13	86.3	4.083	11.4357	0.048754	0.0396115	10.2	0.8466	0	2.55
Beijing	2014	Eastern China	100	98.9	99.7	322.29	86.35	4.4489	11.9659	0.0427169	0.0350368	7.7	0	0	4.8972
Beijing	2015	Eastern China	100	98.6	99.9	370.52	86.5	4.8458	11.5173	0.04851	0.0398813	8.5	0.7735	0	2.3205
Beijing	2016	Eastern China	100	98.7	100	397.95	86.5	5.253	11.6333	0.023723	0.0196182	10.5	1.3125	0	3.2865
Beijing	2017	Eastern China	100	98.7	100	427.87	86.5	5.723	11.8743	0.0272062	0.0231043	8	0.568	0	2.288
Beijing	2018	Eastern China	100	98.5	100	490.09	86.5	6.2361	11.9844	0.0454014	0.0402412	10.7	1.4231	0	4.28
Beijing	2019	Eastern China	100	98.5	91.9	534.41	86.6	6.7756	12.0514	0.0293378	0.0267602	2.9	0	0	2.175
Beijing	2020	Eastern China	100	98.5	91.8	605.64	87.55	6.9434	11.7518	0.0394879	0.0363802	4.8	0.96	0	0.96
Jilin	2004	Eastern China	92.93	85.33	86.82	NA	45.17	NA	8.57783	0.0313496	0.0207667	32.24	9.21097	4.09448	10.2362
Jilin	2005	Eastern China	94.71	83.62	84.81	NA	45.19	0.601	8.07884	0.0291017	0.0200678	34.62	12.5013	5.28994	10.0987
Jilin	2006	Eastern China	96.72	81.89	83.25	NA	45.1119	0.6757	8.30723	0.0345171	0.0216972	30.33	12.3382	3.59714	10.2819
Jilin	2007	Eastern China	98.06	74.8	76.41	42.31	53.16	0.7791	8.41924	0.0372521	0.0209228	28.49	6.49857	4.49857	7.49857
Jilin	2008	Eastern China	99.43	80.52	82.51	59.52	53.21	0.8921	8.54178	0.0299542	0.0198337	27.31	5.27083	3.35367	10.061
Jilin	2009	Eastern China	99.91	84	86.27	107.34	53.32	0.9671	8.55075	0.0329327	NA	25.77	3.46864	2.97386	8.92157
Jilin	2010	Eastern China	99.9	90.7	92.3	110.91	53.3499	1.0798	10.5957	0.0362023	0.0208719	28.1	2.5009	3.5125	10.0317
Jilin	2011	Eastern China	100	94.1	95.3	143.87	53.4	1.2621	8.82504	0.0419572	0.0234928	16.5	2.1945	0.5445	7.1445
Jilin	2012	Eastern China	100	92.9	93.6	160.36	53.7	1.4395	9.02598	0.0394798	0.0221314	16.4	1.4924	0	4.9692
Jilin	2013	Eastern China	100	96.2	97	181.51	54.2	1.5998	9.09884	0.0443548	0.0238965	17.1	2.2059	2.2059	5.5233
Jilin	2014	Eastern China	100	95.8	96.8	206.44	54.81	1.752	9.15257	0.0472232	0.0235786	25.8	5.4954	2.193	8.772
Jilin	2015	Eastern China	100	96.5	97.3	245.81	55.31	1.8684	9.12136	0.0568884	0.0282935	15.4	0.6468	0.6468	5.775
Jilin	2016	Eastern China	100	97.3	98.5	273.62	55.97	1.9967	9.19724	0.0447858	0.0231164	14.6	2.336	0.584	2.336
Jilin	2017	Eastern China	100	97.4	98.6	279.22	56.65	2.1368	9.21435	0.0528658	0.0276215	12.9	2.3478	1.1739	2.9283
Jilin	2018	Eastern China	100	97.2	90.4	281.22	57.53	2.2798	9.13977	0.0643201	0.0349497	15.4	1.463	0.7392	4.4044
Jilin	2019	Eastern China	100	98	94.8	281.69	58.27	2.4563	9.17679	0.0581808	0.0320553	12.5	2.9375	0.7375	2.9375
Jilin	2020	Eastern China	100	98.3	96.6	300.2	62.64	2.5751	9.59765	0.0753627	0.0431309	11.5	0.9545	1.9205	2.875
Sichuan	2004	Eastern China	74.42	89.35	90.39	NA	22.27	NA	7.00931	0.050487	0.0301284	79.32	49.8923	6.82152	16.2051
Sichuan	2005	Eastern China	73.76	87.15	84.73	NA	23.3	0.4703	6.26566	0.0193028	0.0110662	67.98	42.7186	7.17189	11.8489
Sichuan	2006	Eastern China	76.36	83.76	84.12	NA	23.7406	0.5247	6.66293	0.0191464	0.0108301	57.65	32.4108	5.22886	14.0378
Sichuan	2007	Eastern China	81.42	88.79	86.66	98.87	35.6	0.6322	6.96135	0.0190282	0.0116575	48.62	26.7702	5.18775	12.4273
Sichuan	2008	Eastern China	85.72	88.57	86.7	143.56	37.4	0.7413	7.03416	0.0138732	0.0120632	39.09	20.9366	3.57674	7.02447
Sichuan	2009	Eastern China	89.81	89.82	88.17	219.1	38.7	0.8214	7.22689	0.0151223	NA	29.08	12.3881	2.8702	5.21695
Sichuan	2010	Eastern China	92.5	91.5	90.3	263.34	40.18	0.9373	9.91121	0.0168958	0.0142419	22.8	12.312	2.2344	4.1952
Sichuan	2011	Eastern China	94.7	91.8	92	372.96	41.83	1.113	7.8191	0.0198538	0.0154026	23.1	10.2564	2.2869	4.1811
Sichuan	2012	Eastern China	96.2	93.3	93.4	424.26	43.53	1.2753	8.01947	0.0239536	0.0167566	18.9	6.8229	1.1907	3.7989
Sichuan	2013	Eastern China	97	95.6	95.4	487.2	44.9	1.4231	7.93824	0.0279364	0.0187554	20.7	8.3835	1.3455	3.6639
Sichuan	2014	Eastern China	97.5	95.8	95.9	584.1	46.3	1.5749	9.44513	0.0308945	0.0206038	18.6	7.1424	1.116	3.6456
Sichuan	2015	Eastern China	98.1	96	96	686.42	47.69	1.7221	8.00303	0.0307267	0.0220976	17.8	5.1264	1.4774	4.8594
Sichuan	2016	Eastern China	98.7	96.1	96	772.24	49.21	1.8808	7.88537	0.0265014	0.0201623	17.5	4.795	1.82	5.18
Sichuan	2017	Eastern China	99.3	96.9	97	831.46	50.79	2.058	8.06373	0.0296941	0.0233596	13.4	3.35	1.7956	2.278
Sichuan	2018	Eastern China	99.6	96.6	92.6	880.89	52.29	2.2461	8.21089	0.0323995	0.0266762	11.5	2.001	1.38	2.4955
Sichuan	2019	Eastern China	99.8	96.9	94.2	943.27	53.79	2.4703	8.36516	0.0332469	0.0300376	10.9	2.18	0.9592	3.27
Sichuan	2020	Eastern China	99.8	97.8	95.8	1030.52	56.73	2.6522	8.54505	0.037834	0.0376467	9.4	1.5416	1.2314	2.6226
Tianjin	2004	Eastern China	99.7	93.73	93.96	NA	59.69	NA	9.16754	0.0582117	0.0274767	12.2	5.22892	0	6.97108
Tianjin	2005	Eastern China	99.64	80.05	80.34	NA	59.72	1.0255	9.04788	0.0455439	0.0205449	13.38	4.014	0	2.676
Tianjin	2006	Eastern China	99.75	81.64	81.85	NA	60.0885	1.1526	9.34418	0.0449774	0.0208231	6.64	3.984	0	0
Tianjin	2007	Eastern China	99.78	99.78	79.68	33.1	76.31	1.3116	9.3824	0.0447253	0.0195116	8.61	3.69025	1.23037	2.45988
Tianjin	2008	Eastern China	99.98	80.54	80.85	41.92	77.23	1.5444	9.46898	0.0379632	0.0206269	7.26	0	1.21024	2.41976
Tianjin	2009	Eastern China	100	98.41	98.68	54.22	78.01	1.6967	9.63877	0.0360672	NA	9.61	0	1.20125	3.60375
Tianjin	2010	Eastern China	100	98.4	98.9	70.07	79.55	1.9266	10.5154	0.03743	0.0183417	9.6	0	3.6	3.6
Tianjin	2011	Eastern China	100	97.3	97.8	90.53	80.5	2.1714	10.1321	0.0355961	0.0174535	6.8	2.2644	0	2.2644
Tianjin	2012	Eastern China	100	95.9	96.9	105.91	81.55	2.403	10.1738	0.0337818	0.016128	9.2	1.0212	1.0212	7.1576
Tianjin	2013	Eastern China	100	95.5	96.4	128.94	82.01	2.6359	10.2202	0.0365682	0.0163098	8.8	2.2	1.1	2.2
Tianjin	2014	Eastern China	100	95.8	96.9	161.33	82.27	2.8832	9.20176	0.0369595	0.0122236	9.3	1.0323	3.0969	1.0323
Tianjin	2015	Eastern China	100	99	96.2	195.02	82.64	3.1291	10.2692	0.0491841	0.015117	8.1	0	0	2.6973
Tianjin	2016	Eastern China	100	97.2	98.1	203.23	82.93	3.4074	10.425	0.0287353	0.00855628	9.4	1.175	0	5.875
Tianjin	2017	Eastern China	100	99.1	99.5	182.1	82.93	3.7022	10.5872	0.0319616	0.00928793	6	1.998	0	1.002
Tianjin	2018	Eastern China	100	99	100	192.76	83.15	3.9506	10.6942	0.0498258	0.0122963	5.1	0	1.275	1.275
Tianjin	2019	Eastern China	100	98.2	98.8	197.86	83.48	4.2404	10.6596	0.037671	0.0102669	5.1	1.275	1.275	0
Tianjin	2020	Eastern China	100	98.9	98.4	175.49	84.7	4.3854	10.4914	0.0510521	0.0124731	7.5	3	0	0
Ningxia	2004	Western China	75.9	95.13	96.56	NA	35.19	NA	7.04363	0.0203805	0.0169616	54.52	20.6304	7.36565	20.6304
Ningxia	2005	Western China	78.47	96.8	97.47	NA	35.94	0.4918	6.63892	0.0232172	0.0163569	43.7	21.85	2.91479	11.6548
Ningxia	2006	Western China	80.8	96.75	97.4	NA	36.4091	0.5576	6.89677	0.0230186	0.0166662	44.65	21.6061	7.20205	8.63978
Ningxia	2007	Western China	88.29	97.98	98.57	11.42	44.02	0.663	7.15002	0.0227178	0.0166792	47.42	11.1579	5.57659	15.3404
Ningxia	2008	Western China	93.95	98.8	98.78	17.11	44.98	0.7924	7.55857	0.019351	0.0157425	25.11	1.32079	5.28566	5.28566
Ningxia	2009	Western China	96.31	98.85	99.17	22.92	46.1	0.8742	7.65198	0.0197032	NA	20.7	6.46875	1.29375	6.46875
Ningxia	2010	Western China	98.5	99.2	99.6	34.02	47.9	0.9864	10.0059	0.0206639	0.0168177	29.7	9.0288	1.3068	15.5034
Ningxia	2011	Western China	99.5	96.9	99.7	41.09	49.82	1.148	7.85762	0.0211605	0.0165791	22.8	3.8076	1.2768	8.8692
Ningxia	2012	Western China	99.8	99.5	99.7	46.09	50.67	1.3104	7.93227	0.02304	0.0176453	27.5	8.745	2.5025	6.2425
Ningxia	2013	Western China	99.8	99.2	99.5	53.77	52.01	1.4566	8.20859	0.0273238	0.0187191	15.1	5.0283	0	5.0283
Ningxia	2014	Western China	99.9	99.3	99.6	65.27	53.61	1.5907	8.48837	0.0297967	0.0189491	14.8	2.4716	1.2284	4.9284
Ningxia	2015	Western China	99.9	99.3	99.6	74.11	55.23	1.7329	8.27296	0.0319162	0.0247694	23.1	2.7258	4.0656	6.7914
Ningxia	2016	Western China	99.9	99.2	99.7	82.03	56.29	1.8832	8.58244	0.0230763	0.0197474	20	5	2.5	5
Ningxia	2017	Western China	100	99.4	99.8	97.98	57.98	2.0562	8.79535	0.0270751	0.0240147	23.3	4.9163	3.6814	9.8093
Ningxia	2018	Western China	100	99.2	97.5	105.55	58.88	2.24	8.32406	0.0398453	0.0348595	20.4	4.08	2.7132	4.08
Ningxia	2019	Western China	100	88.5	89.1	106.49	59.86	2.4412	8.29522	0.0262171	0.0266959	17.6	3.3088	2.2	5.5088
Ningxia	2020	Western China	100	97.4	97.2	118.57	64.96	2.5735	8.87586	0.0309897	0.0380442	11.2	1.4	1.4	5.6
Anhui	2004	Eastern China	84.16	76.24	77.45	NA	20.77	NA	6.75986	0.012653	0.00699462	29.38	13.9731	3.58436	7.52422
Anhui	2005	Eastern China	85.97	74.76	75.26	NA	20.99	0.4777	6.25485	0.0130607	0.00712322	26.31	14.1942	3.1151	6.40385
Anhui	2006	Eastern China	89.66	71.09	71.67	NA	21.737	0.5573	6.51049	0.0131088	0.00697144	26.85	11.1454	2.87026	10.638
Anhui	2007	Eastern China	92.46	72.12	71.87	65.41	38.7	0.6724	6.52288	0.0128589	0.00687523	24.62	9.97602	3.21783	9.65596
Anhui	2008	Eastern China	96.66	67.58	66.78	103.84	40.5	0.7893	6.73158	0.011213	0.0067439	20.51	6.50577	1.41519	4.24352
Anhui	2009	Eastern China	97.59	69.52	69.83	165.74	42.1	0.8683	6.86516	0.0137831	NA	19.21	5.11178	2.32441	4.49322
Anhui	2010	Eastern China	98.7	74.4	74.4	184.22	43.01	0.9955	9.63579	0.0144523	0.00776529	21.9	4.7523	1.0074	8.4972
Anhui	2011	Eastern China	99.2	76.3	76	277.23	44.8	1.1873	7.61752	0.0177732	0.0080015	15.7	5.4322	1.0048	3.5639
Anhui	2012	Eastern China	99.7	84.4	84.1	319.39	46.5	1.3593	7.66187	0.0185763	0.00719738	11.5	3.0705	0.9315	3.0705
Anhui	2013	Eastern China	99.9	89.8	90	361.8	47.86	1.5154	8.02247	0.0201684	0.00765304	13.7	3.425	0.959	4.247
Anhui	2014	Eastern China	99.9	90.7	91	425	49.15	1.6796	8.45893	0.0224319	0.0079435	11.5	3.0475	0.966	3.7375
Anhui	2015	Eastern China	100	93	93.6	485.6	50.5	1.8363	8.13407	0.0243206	0.00851033	14	3.052	0.56	4.018
Anhui	2016	Eastern China	100	94.1	94.8	480.12	51.99	1.9998	7.96802	0.0236031	0.00891957	13	2.756	1.053	5.122
Anhui	2017	Eastern China	100	92.1	92.8	597.74	53.49	2.1863	8.00967	0.0261893	0.010023	15.3	4.7583	0.5814	3.4731
Anhui	2018	Eastern China	100	93.7	90.4	627.1	54.69	2.3984	8.15948	0.0281346	0.0108441	9.6	1.488	1.0848	2.2944
Anhui	2019	Eastern China	100	95.7	91.8	687.36	55.81	2.6415	8.17445	0.0338848	0.0143823	11.3	2.1922	0.4746	3.1414
Anhui	2020	Eastern China	100	96.3	91.8	761.62	58.33	2.8103	8.40772	0.0444131	0.0194386	7.1	1.1857	0.3976	0.9869
Shandong	2004	Eastern China	98.84	96.84	96.19	NA	32.21	NA	7.26537	0.0189592	0.0101746	21.83	10.7578	2.00399	5.27194
Shandong	2005	Eastern China	98.95	97.56	97.35	NA	34.16	0.686	6.96574	0.0216854	0.0110139	16.35	6.40756	1.54671	5.52303
Shandong	2006	Eastern China	98.95	97.51	97.21	NA	34.7728	0.7795	7.34642	0.0239037	0.0122468	15.72	5.7378	1.26232	6.19682
Shandong	2007	Eastern China	99	97.93	98.04	99.65	46.75	0.9085	7.54947	0.0252463	0.0124409	16.04	6.0567	1.23348	5.49691
Shandong	2008	Eastern China	99.64	98	97.98	140.42	47.6	1.0411	7.65591	0.0209242	0.0139671	12.32	2.48618	1.18888	3.02579
Shandong	2009	Eastern China	99.83	97.93	97.82	189.24	48.32	1.1398	7.7269	0.0225953	NA	12.78	3.3867	0.982782	3.60524
Shandong	2010	Eastern China	99.9	97.7	97.7	250.77	49.7	1.2922	10.0161	0.0240604	0.0146084	11.5	1.357	1.0465	5.014
Shandong	2011	Eastern China	100	95	96.9	360.36	50.95	1.5077	8.09189	0.0256853	0.0161347	9.7	1.9012	0.8439	3.8994
Shandong	2012	Eastern China	100	96.1	96.5	422.91	52.43	1.7127	8.20769	0.0282903	0.0179644	10.1	2.6058	0.9393	3.333
Shandong	2013	Eastern China	100	95.5	95.8	485.86	53.75	1.9008	8.38549	0.0301808	0.0218721	9.3	1.6182	1.4043	2.8086
Shandong	2014	Eastern China	100	94.6	95.2	605.67	55.01	2.0864	8.17489	0.027508	0.0202428	9.5	1.14	1.235	2.755
Shandong	2015	Eastern China	99.9	95.4	95.7	701.43	57.01	2.2703	8.43271	0.0282843	0.0220849	8.5	0.8585	0.765	3.1535
Shandong	2016	Eastern China	100	95.3	95.5	790.19	59.02	2.4685	8.45206	0.0192262	0.0160726	9.6	1.248	0.624	3.1104
Shandong	2017	Eastern China	100	94.9	95.4	829.27	60.58	2.693	8.54484	0.0205321	0.0175156	9	1.8	1.071	1.8
Shandong	2018	Eastern China	100	95.3	95.4	885.15	61.18	2.9205	8.38899	0.0319445	0.0297792	9.5	1.14	0.95	2.945
Shandong	2019	Eastern China	100	95.7	94.9	912.07	61.51	3.1597	8.35597	0.0283689	0.0304898	8.2	0.205	1.0414	2.1812
Shandong	2020	Eastern China	100	96.5	95.7	1045.5	63.05	3.2886	8.8672	0.0360183	0.0415635	6.8	0.918	1.0472	2.8764
Shanxi	2004	Eastern China	74.2	87.61	86.4	NA	29.71	NA	8.01477	0.0314773	0.0213855	44.61	21.7028	6.4283	12.0581
Shanxi	2005	Eastern China	79.76	87.92	85.49	NA	30.67	0.5518	8.05018	0.0319797	0.0203486	42.71	17.1609	4.19412	13.3469
Shanxi	2006	Eastern China	83.91	85.9	82.17	NA	31.3529	0.6235	8.3964	0.0309159	0.0197365	39.26	14.3731	5.25691	10.5178
Shanxi	2007	Eastern China	91.07	86.2	83.55	52.1	44.03	0.7282	8.44023	0.027064	0.0172014	33.89	10.6516	2.26046	9.68237
Shanxi	2008	Eastern China	94.63	84.36	81.47	71.5	45.11	0.8333	8.46979	0.0260785	0.0170068	28.8	8.36064	4.3344	5.5728
Shanxi	2009	Eastern China	97.23	87.13	83.98	101.73	45.99	0.8911	8.48867	0.0276852	NA	17.31	3.28371	1.78985	5.07356
Shanxi	2010	Eastern China	98.9	92.9	91.8	113.86	48.05	1.0149	10.4631	0.0288383	0.0169716	14.6	4.1756	0.5986	3.869
Shanxi	2011	Eastern China	99.4	89.6	93.3	159.62	49.68	1.1959	8.86545	0.0290499	0.0164656	16.6	3.5524	1.4774	3.5524
Shanxi	2012	Eastern China	99.8	92.9	94.2	180.34	51.26	1.3592	9.09838	0.0291216	0.0165245	11.7	3.7089	1.1466	2.574
Shanxi	2013	Eastern China	99.9	90.6	94.2	201.63	52.56	1.512	9.07238	0.030408	0.017092	15.6	3.4632	2.3088	2.886
Shanxi	2014	Eastern China	99.9	95.1	95.5	243.94	53.79	1.6538	9.59763	0.0299661	0.0165332	14.4	3.6	1.944	3.8736
Shanxi	2015	Eastern China	99.9	95.8	95.9	290.71	55.03	1.7854	9.2015	0.0372419	0.0207686	13.1	1.3493	2.6855	2.6855
Shanxi	2016	Eastern China	99.9	96	96.7	300.86	56.21	1.9049	9.32818	0.0262215	0.0161283	12.1	1.5488	1.2463	3.4122
Shanxi	2017	Eastern China	100	95.6	96.3	321.34	57.34	2.042	9.52986	0.0315638	0.0194194	13.5	2.295	2.0115	4.59
Shanxi	2018	Eastern China	100	95.9	81.8	358.99	58.41	2.199	9.4732	0.0397666	0.0330614	14.2	1.3206	0.994	4.9558
Shanxi	2019	Eastern China	100	96.8	84.3	366.68	59.55	2.3828	9.50089	0.0342356	0.0222799	12.5	1.875	0.9375	3.4375
Shanxi	2020	Eastern China	100	98	88.5	433.55	62.53	2.5214	9.70861	0.0420933	0.0290005	11	1.133	1.892	4.169
Guangdong	2004	Eastern China	85.45	92.34	92.45	NA	48.66	NA	7.54933	0.0243909	0.0163912	20.28	6.97226	3.549	5.3235
Guangdong	2005	Eastern China	87.65	91.6	92.02	NA	51.67	1.015	7.80667	0.0247921	0.0162733	17.18	6.04908	1.81421	5.44434
Guangdong	2006	Eastern China	89.7	91.42	91.84	NA	51.5539	1.1147	7.88033	0.0271582	0.0177729	17.29	6.77595	1.05123	6.19155
Guangdong	2007	Eastern China	91.71	92.2	92.33	140.77	63.14	1.2238	8.16184	0.027215	0.0187917	17.79	7.50204	1.39296	5.25161
Guangdong	2008	Eastern China	93.82	92	91.84	201.15	63.37	1.3605	8.25446	0.0187081	0.0176482	16.35	5.10938	1.11507	4.36545
Guangdong	2009	Eastern China	95.95	94.08	94.89	252.85	63.4	1.4728	8.41928	0.0197463	NA	13.67	4.16388	1.08676	3.71141
Guangdong	2010	Eastern China	97.7	96.8	96.9	304.04	66.18	1.6579	9.7831	0.0206359	0.0187129	10.5	3.276	0.861	3.0135
Guangdong	2011	Eastern China	98.7	96.7	96.3	433.75	66.5	1.8916	8.72044	0.0219272	0.0198283	11.4	2.2344	0.5016	3.5568
Guangdong	2012	Eastern China	99.1	95.7	95.4	505.14	67.4	2.1268	8.85896	0.0221245	0.0194915	9.9	2.7126	0.9504	2.5641
Guangdong	2013	Eastern China	99.5	96.9	96.6	569.32	67.76	2.3421	8.77436	0.0242969	0.0214583	8.4	2.5704	0.5292	1.7388
Guangdong	2014	Eastern China	99.8	97	96.2	777.55	68	2.5685	8.49356	0.0260876	0.0235649	8.4	1.9488	0.9324	1.7892
Guangdong	2015	Eastern China	99.9	97.2	96.6	918.36	68.71	2.7859	9.02544	0.0269902	0.0255221	6.1	1.1712	0.2318	1.9581
Guangdong	2016	Eastern China	99.9	97.2	96.8	1121.83	69.2	3.0296	9.11949	0.0194421	0.0186243	7.5	1.35	0.15	2.4
Guangdong	2017	Eastern China	100	97.5	97	1307.56	69.85	3.3003	9.32796	0.0187323	0.020412	6.8	0.918	0.5916	1.5028
Guangdong	2018	Eastern China	99.9	97.1	93.2	1407.51	70.7	3.581	9.13916	0.0277311	0.0325098	6.5	1.0595	0.3055	1.8135
Guangdong	2019	Eastern China	100	97.3	93.1	1579.6	71.4	3.9014	9.17842	0.0222492	0.0272998	7.3	1.022	0.1606	1.5695
Guangdong	2020	Eastern China	100	98.1	94.3	1772.99	74.15	4.1029	9.48214	0.0249879	0.0329904	6.1	1.1468	0.1769	1.3237
Guangxi	2004	Eastern China	76.01	86.92	87.45	NA	18.46	NA	7.45055	0.0139511	0.0114433	55.21	25.6119	5.15661	16.7949
Guangxi	2005	Eastern China	84.04	90.4	90.6	NA	18.58	0.487	7.08508	0.0134006	0.0113668	37.61	14.698	3.00128	13.5885
Guangxi	2006	Eastern China	88.47	92.44	92.19	NA	19.8875	0.5353	7.52127	0.0130628	0.0107695	28.98	9.95753	2.37926	10.5516
Guangxi	2007	Eastern China	92.73	93.97	93.98	50.75	36.24	0.6614	7.57104	0.0132508	0.0119297	26.03	9.93565	2.09802	8.81636
Guangxi	2008	Eastern China	95.72	95.19	95	78.77	38.16	0.7839	7.51151	0.00924237	0.0142878	21.7	4.72843	2.3653	7.92918
Guangxi	2009	Eastern China	97.73	96.92	96.87	116.15	39.2	0.8655	7.65863	0.00982004	NA	23.47	5.09534	1.74382	8.31542
Guangxi	2010	Eastern China	98.7	97.8	97.9	165.49	40	0.9739	10.1229	0.00990391	0.0162035	20.7	3.4362	1.2627	9.1494
Guangxi	2011	Eastern China	99.4	94.4	98.9	232.88	41.8	1.1054	8.02888	0.0107331	0.0179938	18.7	3.9644	1.4025	7.8166
Guangxi	2012	Eastern China	99.7	95.7	99.4	253.17	43.53	1.2644	8.03803	0.011596	0.0185267	17.4	3.48	1.0788	6.5946
Guangxi	2013	Eastern China	99.8	96.3	99.7	285.61	44.81	1.4082	8.19403	0.012861	0.0206341	14.2	2.1868	1.3348	4.7286
Guangxi	2014	Eastern China	99.9	99.3	99.8	355.33	46.01	1.5557	8.80313	0.0146441	0.0234779	14.1	1.7907	0.9024	4.6107
Guangxi	2015	Eastern China	99.9	99.3	99.9	413.87	47.06	1.6873	8.30421	0.0153931	0.0250877	14.2	1.8034	1.0366	5.041
Guangxi	2016	Eastern China	100	99.4	99.9	468.18	48.08	1.8305	8.33354	0.0146357	0.0246657	12.7	1.4859	1.3462	4.191
Guangxi	2017	Eastern China	100	98.9	99.4	512.31	49.21	1.9905	8.40931	0.0154925	0.0281685	14	3.094	0.49	3.836
Guangxi	2018	Eastern China	100	99.2	99.8	546.52	50.22	2.1485	8.38689	0.0192828	0.037078	10.5	2.247	0.147	3.6015
Guangxi	2019	Eastern China	100	99.1	99.9	565.29	51.09	2.3328	8.67319	0.0195229	0.0397875	11.5	2.6335	0	3.1165
Guangxi	2020	Eastern China	100	99.1	99.9	624.84	54.2	2.4562	8.66771	0.0221774	0.0475207	8.4	1.68	0.3696	1.8648
Xinjiang	2004	Western China	68.95	83.66	81.66	NA	36.67	NA	8.21494	0.0306658	0.0107124	123.71	49.6696	33.7357	28.5894
Xinjiang	2005	Western China	78.38	85.7	84.34	NA	42.74	0.4707	7.89722	0.0296918	0.00982346	116.77	43.4034	28.6554	33.8633
Xinjiang	2006	Western China	81.53	85.88	84.44	NA	43.3659	0.529	8.04765	0.0296108	0.00944144	92.13	34.4474	21.9914	26.9757
Xinjiang	2007	Western China	89.25	89.07	88.28	45.82	39.15	0.6273	8.29617	0.0283153	0.00882665	73.71	27.2358	17.4324	23.9631
Xinjiang	2008	Western China	94.22	91.25	90.12	58.64	39.64	0.7012	8.335	0.0242902	0.00851797	62.04	20.3491	15.1005	13.7853
Xinjiang	2009	Western China	96.43	92.34	91.85	84.94	39.85	0.7656	8.47413	0.0263938	NA	41.39	13.5801	8.08347	10.9932
Xinjiang	2010	Western China	97.6	93.8	93.5	103.56	41.695	0.9042	10.3254	0.0262826	0.00927659	43.2	10.8	8.9424	14.2128
Xinjiang	2011	Western China	98.3	92.6	94.1	132.43	43.54	1.0443	8.92327	0.0272549	0.00918943	39.1	9.2667	9.2667	11.339
Xinjiang	2012	Western China	98.6	94.8	95.4	145.88	43.98	1.2151	8.80666	0.0259457	0.00898715	34.1	9.7526	7.5702	8.3886
Xinjiang	2013	Western China	98.8	94.8	95.7	160.91	44.47	1.367	8.72565	0.026668	0.00917891	33.8	12.9454	4.225	8.1796
Xinjiang	2014	Western China	98.7	94.3	94.5	202.32	46.07	1.5097	8.979	0.026642	0.00878483	39.1	12.121	7.82	7.82
Xinjiang	2015	Western China	98.6	94.2	94.9	244.01	47.23	1.6859	8.8509	0.0282913	0.00875783	38.5	11.088	9.1245	8.162
Xinjiang	2016	Western China	98.8	94.5	95.2	256.43	48.35	1.8355	8.8364	0.0299261	0.00963363	31.9	7.8155	3.9237	9.6338
Xinjiang	2017	Western China	99	94.7	95.4	266.71	49.38	1.9975	9.28931	0.0378862	0.013076	30.9	6.6126	5.562	7.6323
Xinjiang	2018	Western China	99.1	97.5	92.9	286.14	50.91	2.15	9.15342	0.0631662	0.0217626	27.8	6.0604	4.0588	9.6188
Xinjiang	2019	Western China	98.5	97.2	93.6	302.36	51.87	2.3103	8.93699	0.0552198	0.0215949	18.9	3.78	1.0773	5.9346
Xinjiang	2020	Western China	99.8	98.5	94.2	471.66	56.53	2.3845	9.17129	0.0632194	0.0257556	17	3.043	4.25	1.207
Jiangsu	2004	Eastern China	98.9	92.2	94.06	NA	41.96	NA	7.04324	0.0234414	0.00851873	21.7	7.36932	0.81809	6.1411
Jiangsu	2005	Eastern China	98.34	89.89	94	NA	43.33	0.8712	7.39598	0.0226275	0.0106004	16.14	6.7562	0.563286	3.19088
Jiangsu	2006	Eastern China	99.5	95.49	95.48	NA	44.4317	0.9947	7.57281	0.0243073	0.00729878	11.23	4.45606	0.534548	2.49531
Jiangsu	2007	Eastern China	99.58	97.06	96.47	115.29	53.2	1.1574	7.79651	0.0220234	0.00711265	11.71	4.27298	0.31617	3.3233
Jiangsu	2008	Eastern China	99.99	98.07	97.64	148.61	54.3	1.3237	7.8055	0.0197977	0.00679805	9.34	2.92716	0.139166	2.23039
Jiangsu	2009	Eastern China	100	98.93	98.19	198.21	55.6	1.4653	7.86705	0.0198429	NA	5.2	1.06652	0.53352	1.60004
Jiangsu	2010	Eastern China	100	100	99	249.69	60.58	1.7006	9.93185	0.024196	0.00766021	3.6	0.72	0.432	1.008
Jiangsu	2011	Eastern China	100	100	99.6	349.86	61.9	1.982	8.63252	0.0255047	0.00820892	1.2	0.3996	0.1332	0.3996
Jiangsu	2012	Eastern China	100	100	99.8	418.14	63	2.2432	8.75775	0.0268914	0.00942417	1.4	0.2548	0.1274	0.3822
Jiangsu	2013	Eastern China	100	100	99.8	475.86	64.11	2.4776	8.88637	0.030326	0.0104364	1.9	0.4066	0.2717	0.8151
Jiangsu	2014	Eastern China	100	100	99.7	560.93	65.21	2.7173	8.49797	0.0327022	0.0110162	1.9	0.4066	0.2717	0.5434
Jiangsu	2015	Eastern China	100	100	99.8	649.31	66.52	2.9539	8.85092	0.0342185	0.0131713	2.3	0.5405	0.4048	0.2714
Jiangsu	2016	Eastern China	100	100	99.7	712.77	67.72	3.207	8.89828	0.0298646	0.0120697	2.2	0.4136	0	0.9636
Jiangsu	2017	Eastern China	100	99.9	99.7	789.52	68.76	3.5024	8.88581	0.0326157	0.0143388	10.4	1.8408	1.0504	3.5568
Jiangsu	2018	Eastern China	100	98.5	88.5	845.32	69.61	3.8096	8.76919	0.042307	0.0198951	9.5	1.767	0.4845	3.2205
Jiangsu	2019	Eastern China	100	98.3	86.1	906.01	70.61	4.14	9.00868	0.0368923	0.0191269	7.3	0.8468	0.6789	1.8688
Jiangsu	2020	Eastern China	100	98.4	92.9	1007.47	73.44	4.339	9.2685	0.0460738	0.0255087	5.1	1.4892	0.4233	1.4892
Jiangxi	2004	Eastern China	85.81	91.79	91.09	NA	26.13	NA	7.2937	0.0147335	0.0127059	42.8	22.9194	3.0388	10.5245
Jiangxi	2005	Eastern China	88.8	91.33	89.32	NA	26.28	0.5223	6.81786	0.0135991	0.0116916	31.97	13.9453	4.29037	9.44074
Jiangxi	2006	Eastern China	91.44	90.13	88.87	NA	26.4467	0.5894	7.00973	0.0136823	0.0110277	31.42	12.1313	3.77983	11.1352
Jiangxi	2007	Eastern China	94.84	89.37	88.77	58.07	39.8	0.7097	7.58053	0.0132497	0.011689	25.46	11.126	3.20541	8.10901
Jiangxi	2008	Eastern China	96.91	90.23	89.54	76.92	41.36	0.8208	7.68058	0.0103685	0.0115712	15.95	4.30171	2.15006	3.7642
Jiangxi	2009	Eastern China	98.38	91.99	90.59	120.55	43.18	0.9094	7.95499	0.0104094	NA	13.72	4.459	1.029	3.9445
Jiangxi	2010	Eastern China	99.4	94.1	93.8	150.02	44.06	1.0217	9.84466	0.0104634	0.0133211	11.2	2.3408	1.176	3.8416
Jiangxi	2011	Eastern China	99.5	94.6	94.8	196.32	45.7	1.187	8.20272	0.0114813	0.0135744	12.6	2.9484	0.9828	3.9312
Jiangxi	2012	Eastern China	99.7	94.8	94.7	219.15	47.51	1.3567	8.32467	0.0122044	0.0148223	11.3	2.1922	0.4746	4.3957
Jiangxi	2013	Eastern China	99.8	94.5	94.4	262.14	48.87	1.51	8.73144	0.01356	0.0167756	10.7	2.3968	0.963	3.6701
Jiangxi	2014	Eastern China	99.9	94.9	94.8	338.45	50.22	1.6734	8.78171	0.0131143	0.0170876	9	2.016	1.242	1.71
Jiangxi	2015	Eastern China	100	95.7	95.7	398.79	51.62	1.8437	8.30199	0.0143798	0.0188749	8.3	2.8718	0.1577	2.3904
Jiangxi	2016	Eastern China	100	96.1	96.4	438.72	53.1	2.011	8.17164	0.015299	0.0204597	9.9	1.1385	0.4851	2.9205
Jiangxi	2017	Eastern China	100	96.3	96.6	492.59	54.6	2.2031	8.29266	0.0168828	0.0237134	8.2	1.517	0.4592	2.583
Jiangxi	2018	Eastern China	100	96.5	94.8	585.47	56.02	2.408	8.45918	0.01904	0.0271844	8.1	1.62	0.8991	2.3409
Jiangxi	2019	Eastern China	100	97.1	95.2	630.99	57.42	2.6262	8.73402	0.0237769	0.0340654	7.4	1.1692	0.5846	3.1154
Jiangxi	2020	Eastern China	100	97.4	96.1	642.36	60.44	2.8017	8.75777	0.0280597	0.0451437	5.9	0.4543	0.2301	2.0414
Hebei	2004	Eastern China	94.06	91.32	90.75	NA	26.56	NA	7.96964	0.0243338	0.0184739	29.02	13.9673	3.08483	8.706
Hebei	2005	Eastern China	92.21	91.21	90.66	NA	26.88	0.5581	7.73106	0.02055	0.0149113	25.75	11.7188	2.74752	7.81255
Hebei	2006	Eastern China	94.29	91.96	90.52	NA	30.3862	0.6295	7.70466	0.0201439	0.0140236	23.28	7.71732	3.26851	10.0709
Hebei	2007	Eastern China	95.77	93.03	91.57	78.11	40.25	0.7233	7.7296	0.0226248	0.0138225	20.71	8.25915	1.65266	6.48016
Hebei	2008	Eastern China	97.62	93.06	92.07	120.24	41.9	0.8365	7.94784	0.0181427	0.0133275	11.63	1.78055	1.78055	2.61094
Hebei	2009	Eastern China	98.95	93.38	91.96	174.68	43	0.9267	8.02877	0.017332	NA	11.9	2.94882	1.47441	3.15945
Hebei	2010	Eastern China	99.3	94.6	93.4	235.48	44.4954	1.0428	10.4907	0.0180957	0.0124456	18.4	2.0976	1.1592	3.4592
Hebei	2011	Eastern China	99.6	95.3	94.6	302.75	45.6	1.2059	8.28335	0.0184609	0.0123557	9.4	1.0998	0.9024	2.303
Hebei	2012	Eastern China	99.8	95.7	95.8	323.17	46.8	1.3647	8.37927	0.0191957	0.0129332	10.5	1.428	0.861	3.2445
Hebei	2013	Eastern China	99.9	95.9	96.1	380.75	48.12	1.519	8.59757	0.0214993	0.0151469	10.7	2.3005	0.6955	3.2956
Hebei	2014	Eastern China	100	95.8	95.9	446.79	49.33	1.6647	8.55737	0.0227437	0.0150931	8.8	2.1032	0.2024	2.2968
Hebei	2015	Eastern China	100	96	96.2	535.09	51.33	1.8118	8.68981	0.0293231	0.0189295	8.8	1.1	0.9768	2.0768
Hebei	2016	Eastern China	100	96	96.1	547.86	53.32	1.9725	8.56465	0.0235035	0.0136183	11.1	2.1756	0.7992	3.0858
Hebei	2017	Eastern China	100	96.1	96	605.1	55.01	2.1484	8.80431	0.0271308	0.0180057	8.3	1.0624	0.5312	2.2327
Hebei	2018	Eastern China	100	96.4	91.2	691.33	56.43	2.3446	8.81942	0.0362895	0.0257272	8.8	1.2232	0.9504	2.1648
Hebei	2019	Eastern China	100	96.8	91.5	695.07	57.62	2.5665	8.90131	0.0335202	0.0266942	8.4	1.0332	0.4452	2.9484
Hebei	2020	Eastern China	100	97	92	817.27	60.07	2.7136	9.05905	0.0417554	0.036365	9.3	0.558	0.558	2.79
Henan	2004	Eastern China	85.61	83.22	75.82	NA	21.27	NA	7.76591	0.0174176	0.0138501	50.66	28.0352	6.98095	9.14413
Henan	2005	Eastern China	87.67	85.04	78.09	NA	21.23	0.4668	7.47258	0.0176088	0.0133775	44.8	24.3622	5.54176	9.35424
Henan	2006	Eastern China	90.59	84.13	76.78	NA	21.306	0.5409	7.60557	0.0173817	0.0130445	41.21	19.8303	5.16361	11.1555
Henan	2007	Eastern China	93.92	87.29	80.06	98.78	34.34	0.6493	7.70724	0.016951	0.0124031	28.82	14.3639	3.33736	8.98896
Henan	2008	Eastern China	95.75	88.87	79.78	145.47	36.03	0.7637	7.90743	0.0119758	0.0125301	21.02	7.63657	2.3164	5.1478
Henan	2009	Eastern China	97.29	89.38	80.35	223.15	37.7	0.8426	7.98143	0.0119942	NA	16.92	4.66992	1.37729	4.51764
Henan	2010	Eastern China	98.9	91.2	84	270.21	38.5	0.952	10.3459	0.0121291	0.0118048	15.2	3.7696	1.2768	4.6208
Henan	2011	Eastern China	99.3	90	84.4	361.48	40.57	1.1206	8.16823	0.0119861	0.0115441	10.2	2.9988	1.2648	2.8662
Henan	2012	Eastern China	99.5	92.5	86.3	425.99	42.43	1.2772	8.2845	0.0124772	0.0115457	9.2	1.9596	0.736	2.5116
Henan	2013	Eastern China	99.9	93.3	87.8	492.48	43.8	1.4204	8.42184	0.0138857	0.0121557	10.3	2.5956	0.9888	1.4832
Henan	2014	Eastern China	100	94.2	88.9	602.95	45.2	1.5695	9.28776	0.0155332	0.013603	11.2	2.6432	1.0976	3.1584
Henan	2015	Eastern China	100	94.9	91.1	717.74	46.85	1.7125	8.46536	0.0178563	0.015159	10.5	1.7745	1.2285	2.3205
Henan	2016	Eastern China	100	94.4	90.7	778.01	48.5	1.8443	8.49889	0.0172823	0.0147712	9.4	1.4006	0.987	2.5286
Henan	2017	Eastern China	100	93.4	91	836.66	50.16	2.017	8.59531	0.0201632	0.0181175	10.4	1.8616	1.5808	1.7888
Henan	2018	Eastern China	99.9	94.2	89	928.95	51.71	2.1964	8.60838	0.0272909	0.0254378	11.5	1.61	0.713	3.2085
Henan	2019	Eastern China	100	93.7	86.8	986.78	53.21	2.3903	8.72718	0.0267462	0.0261913	9.2	0.5704	1.2328	3.5052
Henan	2020	Eastern China	100	94.6	87.8	1085.39	55.43	2.481	8.91255	0.0308725	0.0332365	9.5	1.3395	1.5675	2.2325
Zhejiang	2004	Eastern China	99.32	96.44	96.83	NA	26.74	NA	7.32424	0.0310814	0.0159648	14.44	3.86848	2.32051	6.18898
Zhejiang	2005	Eastern China	99.41	96.92	97.03	NA	27.53	1.2093	6.96031	0.0318287	0.0164212	13.4	3.65418	0.7303	6.33418
Zhejiang	2006	Eastern China	99.39	97.28	97.31	NA	28.344	1.355	7.48043	0.0379775	0.0180439	10.29	1.31918	0.263424	6.06801
Zhejiang	2007	Eastern China	99.45	97.96	98.2	112.28	57.2	1.5351	7.43324	0.0397617	0.0190546	8.08	2.60661	0.52116	4.69125
Zhejiang	2008	Eastern China	99.94	97.88	98.22	142.87	57.6	1.7073	7.58658	0.0320796	0.0205192	6.57	0.7884	0.5256	4.2048
Zhejiang	2009	Eastern China	99.96	98.15	98.58	177.05	57.9	1.8528	7.8007	0.0329556	NA	9.54	0.773694	0.773694	4.64121
Zhejiang	2010	Eastern China	100	98.4	99	224.53	61.62	2.1159	9.4288	0.0346697	0.0248195	7.4	0.5106	0.259	3.5742
Zhejiang	2011	Eastern China	100	98.5	99.2	278.98	62.3	2.4195	8.60936	0.0352567	0.0265746	6.4	0.768	0.512	2.816
Zhejiang	2012	Eastern China	100	98.6	99.4	305.91	63.2	2.702	8.90277	0.0347253	0.0267709	4	0.472	0.472	1.412
Zhejiang	2013	Eastern China	100	98.6	99.5	350.73	64	2.9775	8.81888	0.0383082	0.0302497	6.2	0.744	0.496	3.224
Zhejiang	2014	Eastern China	100	98.7	99.6	433.8	64.87	3.2658	8.96109	0.0403106	0.0317306	5.5	0.957	0.4785	1.914
Zhejiang	2015	Eastern China	100	98.6	99.6	485.5	65.8	3.5537	8.40746	0.0440507	0.0337985	5.3	0.7208	0	1.9292
Zhejiang	2016	Eastern China	100	98.8	99.8	542.44	67	3.8529	8.48161	0.025487	0.0213763	5.7	0.684	0.228	3.192
Zhejiang	2017	Eastern China	100	98.8	99.8	584.17	68	4.2046	8.53356	0.0268177	0.023447	4.5	0.5625	0	0.936
Zhejiang	2018	Eastern China	100	98.5	97.6	626.2	68.9	4.584	8.70145	0.0458032	0.0416338	4.1	0.2419	0	1.9311
Zhejiang	2019	Eastern China	100	98.6	97.9	735.61	70	4.9899	8.80482	0.0307019	0.0351226	4.1	0.5125	0.5125	1.025
Zhejiang	2020	Eastern China	100	98.5	97.8	838.85	72.17	5.2397	9.05087	0.0361635	0.04434	3.9	0.3237	0	0.6513
Hainan	2004	Eastern China	86.06	81.44	65.63	NA	37.79	NA	7.70776	0.0203662	0.010634	36.29	7.69711	3.29876	21.9954
Hainan	2005	Eastern China	87	80.2	65.35	NA	38.3	0.5322	7.36891	0.0195599	0.0113284	36.67	13.2415	7.12865	13.2415
Hainan	2006	Eastern China	90.56	82.74	67.42	NA	38.5586	0.6084	7.45113	0.0191727	0.0114976	41.03	11.0083	5.00566	18.0122
Hainan	2007	Eastern China	95.21	86.38	70.67	12.46	47.2	0.7186	7.58901	0.0204122	0.0123029	29.22	8.766	0.973026	12.661
Hainan	2008	Eastern China	97.4	87.82	73.48	18.64	48	0.8325	7.60065	0.0147818	0.0117952	21.33	4.44304	5.3325	5.3325
Hainan	2009	Eastern China	98.88	91.75	79.2	30.13	49.13	0.9151	7.7122	0.0151149	NA	24.45	5.23963	3.4939	3.4939
Hainan	2010	Eastern China	99.4	91.9	84.3	34.82	49.8	1.0342	10.083	0.0171774	0.0129791	22.7	3.4958	1.7479	8.7395
Hainan	2011	Eastern China	99.6	91.1	85.7	50.3	50.5	1.2392	8.38692	0.0174527	0.0140081	13.6	1.7	2.5568	7.6568
Hainan	2012	Eastern China	99.6	94.1	93.1	59.86	51.6	1.418	8.62794	0.0178081	0.0147223	25.8	4.1538	3.3282	10.8102
Hainan	2013	Eastern China	99.8	94.4	93.5	69.59	52.74	1.5733	8.62687	0.0189285	0.0160727	17.9	5.1194	4.2602	4.2602
Hainan	2014	Eastern China	99.9	95.8	95.4	88.46	53.76	1.7476	8.57315	0.0209658	0.0183572	15	1.77	0.885	7.935
Hainan	2015	Eastern China	99.9	96	95.7	100.54	55.12	1.8979	8.58615	0.0231284	0.0211817	8.3	0	2.7639	1.8426
Hainan	2016	Eastern China	99.8	96.4	96.3	114.17	56.78	2.0653	8.62782	0.0201785	0.0184678	17.7	0.9381	0.9381	7.4517
Hainan	2017	Eastern China	99.9	96.4	96.6	127.37	58.04	2.2553	9.04475	0.0211352	0.0199693	23.7	3.6498	0.9243	7.2996
Hainan	2018	Eastern China	99.9	96.8	92.2	144.46	59.06	2.4579	9.47855	0.028922	0.0298893	16.8	0.9912	0.9912	4.9392
Hainan	2019	Eastern China	99.9	97.3	92.9	169.8	59.23	2.6679	9.26943	0.0257784	0.0259262	9.6	0.96	0	2.88
Hainan	2020	Eastern China	100	97.8	94	220.09	60.27	2.7904	9.14358	0.0287633	0.0320666	15.1	2.0083	1.0117	7.0517
Hubei	2004	Eastern China	89.85	93.27	91.58	NA	34.39	NA	7.45884	0.02476	0.0181301	42.14	23.2402	3.83053	10.4718
Hubei	2005	Eastern China	92.3	93.07	92.68	NA	39.86	0.5628	7.08125	0.023161	0.0172782	34.42	16.3805	4.27152	10.209
Hubei	2006	Eastern China	93.57	92.8	92.31	NA	38.7519	0.6304	7.62131	0.0224813	0.0159144	27.08	11.6688	2.86236	9.90857
Hubei	2007	Eastern China	97.14	94.62	93.91	66.11	44.3	0.743	7.84499	0.0242988	0.0163501	20.02	9.59358	1.66767	5.83983
Hubei	2008	Eastern China	98.74	95.31	94.92	95.08	45.2	0.8643	7.95253	0.0181189	0.0162545	17.25	5.88052	1.9596	3.3327
Hubei	2009	Eastern China	99.42	96.25	95.46	139.24	46	0.9496	7.92716	0.0179814	NA	17.73	5.42715	1.44677	4.52292
Hubei	2010	Eastern China	99.8	97	96.9	179.13	49.7	1.1069	10.2172	0.0172806	0.0160216	15.4	3.388	1.694	4.9126
Hubei	2011	Eastern China	99.9	97.6	97.7	247.3	51.83	1.2941	8.4291	0.0191202	0.0171717	10.6	2.6076	0.6572	3.0952
Hubei	2012	Eastern China	99.9	97.7	98	267.99	53.5	1.4809	8.64148	0.0205104	0.0183478	10.1	2.1412	0.9191	3.2118
Hubei	2013	Eastern China	100	95.9	98.6	322.08	54.51	1.6472	8.83632	0.02396	0.0205573	11.6	3.0972	0.6148	3.712
Hubei	2014	Eastern China	100	96.8	98.2	401.32	55.67	1.8283	8.61438	0.0260379	0.0243965	9	1.26	0.315	2.682
Hubei	2015	Eastern China	100	96.8	97.9	515.25	56.85	2.0026	8.72351	0.027625	0.0265399	9.1	1.5379	0.1547	3.3943
Hubei	2016	Eastern China	100	97.2	98.2	588.9	58.1	2.1787	8.69629	0.0270013	0.0273936	8.6	0.9202	0.1548	2.7606
Hubei	2017	Eastern China	100	96.9	97.9	614.69	59.3	2.3757	8.7743	0.0292342	0.0304156	9.6	1.9776	0.2784	1.4112
Hubei	2018	Eastern China	99.9	96.6	94.2	575.74	60.3	2.5815	8.92228	0.0332971	0.0344969	9.7	1.8721	0.5141	3.4047
Hubei	2019	Eastern China	99.9	97.3	95.6	601.82	61	2.8319	9.0134	0.0356062	0.039356	7.1	1.4981	0.3763	2.8045
Hubei	2020	Eastern China	100	97.2	94.8	1019.71	62.89	2.7881	9.17452	0.042734	0.0496884	10	1.3	0.22	2.83
Hunan	2004	Eastern China	85.27	93.19	93.39	NA	21.39	NA	7.68627	0.0172333	0.0119114	44.17	24.3023	2.46469	7.38964
Hunan	2005	Eastern China	86.73	91.04	91.24	NA	23.44	0.5664	7.46686	0.0167574	0.0116826	39.37	18.8346	3.08661	9.26376
Hunan	2006	Eastern China	91.71	91.64	92.15	NA	23.1843	0.6364	7.7028	0.0185937	0.0117183	34.59	14.6039	4.1508	10.1452
Hunan	2007	Eastern China	94.88	92.77	93.34	59.2	40.45	0.7587	7.93114	0.0188267	0.0130747	35.44	14.417	3.4554	9.61133
Hunan	2008	Eastern China	96.92	92.69	92.61	87.6	42.15	0.8804	7.91774	0.0130215	0.0125334	30.45	11.2635	2.36292	7.50897
Hunan	2009	Eastern China	98.54	93.08	93.69	159.2	43.2	0.9745	8.04529	0.0130418	NA	27.14	6.1445	1.66368	8.06601
Hunan	2010	Eastern China	99.3	94	94.2	180.44	43.3	1.0861	10.4543	0.0137185	0.0141697	26.7	7.6362	2.3763	7.0221
Hunan	2011	Eastern China	99.7	94.6	95	256.76	45.1	1.2612	8.39098	0.0149039	0.0151858	18.8	5.4708	1.6168	4.606
Hunan	2012	Eastern China	99.8	95.2	95.9	294.17	46.65	1.4391	8.35059	0.0156632	0.0157514	19.6	5.1352	1.1956	5.2528
Hunan	2013	Eastern China	99.9	96	96.6	342.47	47.96	1.6005	8.61287	0.0183989	0.0176184	16	3.184	0.368	5.984
Hunan	2014	Eastern China	99.9	95.9	96.6	422.4	49.28	1.7622	8.64879	0.0232291	0.0200084	14.9	3.5909	1.0281	3.9783
Hunan	2015	Eastern China	99.9	96.1	96.8	493.74	50.89	1.9317	8.92736	0.0263243	0.0224808	14.2	2.8116	1.278	4.2174
Hunan	2016	Eastern China	100	96.8	97.1	546.27	52.75	2.1115	8.93115	0.0260955	0.023761	13.8	1.6284	1.2558	4.14
Hunan	2017	Eastern China	99.9	97.2	97.7	585.98	54.62	2.3103	9.04429	0.0281466	0.0275973	12.7	2.159	0.3556	2.9972
Hunan	2018	Eastern China	100	97.6	95.9	627.1	56.02	2.5241	9.00913	0.0337054	0.0324553	10.4	2.1424	0.572	1.9968
Hunan	2019	Eastern China	100	97.4	96.1	661.58	57.22	2.768	9.14233	0.0371	0.0425065	9.5	1.425	0.3135	1.5865
Hunan	2020	Eastern China	100	97.7	96.7	737.62	58.76	2.938	9.10706	0.0431041	0.0487309	9.3	1.488	0.372	2.232
Gansu	2004	Western China	62.48	87.04	84.34	NA	22.74	NA	6.53583	0.0193426	0.0120332	79.47	39.131	10.49	22.188
Gansu	2005	Western China	67.78	87.46	86.94	NA	23.36	0.3962	6.05376	0.0198474	0.0126579	82.77	44.4723	10.7104	20.9987
Gansu	2006	Western China	73.76	89.16	88.88	NA	23.8008	0.4428	5.95933	0.0208002	0.0131112	64.82	33.0193	9.37945	18.3441
Gansu	2007	Western China	79.11	91.03	90.15	41.03	31.59	0.5037	6.31946	0.021304	0.0128923	62.63	32.6929	6.30058	21.2691
Gansu	2008	Western China	83.58	91.67	91.61	58.32	32.15	0.5782	6.47758	0.0195323	0.0128598	41.66	17.9638	6.87807	8.79026
Gansu	2009	Western China	89.1	92.6	92.25	88.37	32.65	0.6454	6.62227	0.0199112	NA	36.24	14.4235	2.21789	8.13588
Gansu	2010	Western China	93.6	93.8	94.4	100.4	36.12	0.7358	10.1264	0.0200231	0.0118887	33.2	11.288	3.5192	6.0092
Gansu	2011	Western China	96.7	96.2	95.7	143.18	37.15	0.8463	7.50394	0.0205013	0.0115834	30.7	11.9423	2.3946	7.4908
Gansu	2012	Western China	98.3	96.8	96.8	148.21	38.75	0.9768	7.6843	0.0232651	0.011895	24.4	8.5888	1.3664	5.49
Gansu	2013	Western China	99.1	96.6	97.7	165.86	40.13	1.0954	7.83428	0.025573	0.0129326	23	7.314	2.093	4.186
Gansu	2014	Western China	99.3	97.9	97.8	204.19	41.68	1.2185	8.81597	0.0255657	0.0149249	19.5	6.279	1.326	3.315
Gansu	2015	Western China	99.4	97.4	97.5	250.1	43.19	1.3467	7.75721	0.027573	0.0169321	15.1	5.0283	1.7969	1.4345
Gansu	2016	Western China	99.5	97.2	97.3	273.25	44.69	1.467	7.86722	0.0219962	0.0142071	17.1	6.7032	0.342	1.6758
Gansu	2017	Western China	99.8	97.3	97	289.24	46.39	1.6011	8.00853	0.0258269	0.0159268	14.5	5.046	0.319	2.523
Gansu	2018	Western China	99.8	96.5	94.7	313.53	47.69	1.7488	7.74024	0.0367679	0.0220536	18.6	3.9432	1.4322	4.2966
Gansu	2019	Western China	99.9	97.1	92.8	326.41	48.49	1.9139	7.73476	0.0339154	0.024742	12.9	1.8447	1.1094	3.6894
Gansu	2020	Western China	99.9	97	92.8	370.24	52.23	2.0335	8.16364	0.0351772	0.0326604	15.1	4.6206	0	2.5217
Fujian	2004	Eastern China	97.29	95.57	81.84	NA	30.94	NA	6.75019	0.018482	0.00909362	32.19	7.22022	2.40781	15.9437
Fujian	2005	Eastern China	98.05	94.75	80.33	NA	31.37	0.8042	6.71077	0.0198807	0.00933106	30.61	10.8696	2.5743	11.442
Fujian	2006	Eastern China	98.46	95.25	81.87	NA	32.0535	0.8948	6.91694	0.0208053	0.00952857	24.58	5.86479	3.63047	9.77547
Fujian	2007	Eastern China	98.94	95.64	82.5	51.99	48.7	1.0138	6.92365	0.0198711	0.00984021	24.03	7.83618	2.09061	10.4482
Fujian	2008	Eastern China	99.51	96.16	84.43	74.27	49.9	1.1785	6.95907	0.0148925	0.00992999	16.78	5.42833	2.22167	6.16833
Fujian	2009	Eastern China	99.66	96.88	86.33	93.39	51.4	1.2985	7.71807	0.0177555	NA	14.61	3.16599	0.486513	5.844
Fujian	2010	Eastern China	99.9	97.4	88.6	117.58	57.1	1.4566	9.49709	0.0198179	0.0120119	12.2	1.952	1.464	5.612
Fujian	2011	Eastern China	100	96.5	95.1	159.3	58.1	1.6909	8.56841	0.0229022	0.0138472	14.2	2.5986	0.4686	5.2114
Fujian	2012	Eastern China	100	96.2	95.4	185.99	59.6	1.9141	8.05519	0.0230441	0.0133962	11.4	2.109	0.4218	5.0616
Fujian	2013	Eastern China	100	96.5	95.9	224.23	60.77	2.1218	8.02298	0.025022	0.0137818	12	2.004	0.804	4.2
Fujian	2014	Eastern China	100	96.7	96.2	292.14	61.8	2.3331	8.26392	0.0242068	0.0134879	10.3	1.1227	1.3081	3.3681
Fujian	2015	Eastern China	100	97	96.7	351.19	62.6	2.5404	8.15875	0.0253423	0.0140218	10.1	1.4645	1.1009	3.3027
Fujian	2016	Eastern China	100	97.2	97.1	377.58	63.6	2.7608	8.09286	0.0229178	0.0140896	8.5	0.9435	0.7565	2.2695
Fujian	2017	Eastern China	100	97.2	97.2	420.44	64.8	3.0048	8.52566	0.0238364	0.0154401	9.5	0.171	0.342	3.971
Fujian	2018	Eastern China	100	97.5	92.3	441.7	65.82	3.2644	8.27451	0.0334822	0.0219236	8.8	1.1264	0.6776	3.388
Fujian	2019	Eastern China	100	97.9	92.5	467.76	66.5	3.5616	8.12907	0.032399	0.0214224	8.1	1.7172	0.4941	1.7172
Fujian	2020	Eastern China	100	97.9	93.3	521.96	68.75	3.7202	8.71742	0.0404448	0.0297739	9.2	2.0792	0.2944	1.7848
Xicang	2004	Western China	29.8	64.93	64.12	NA	15.97	NA	3.8304	0.0211296	0.0155217	310.43	170.24	46.7197	63.4208
Xicang	2005	Western China	34.14	60.1	51.99	NA	16.12	0.363	3.16964	0.0181546	0.0128977	290.35	125.315	103.916	45.8463
Xicang	2006	Western China	37.74	57.97	57.64	NA	16.3851	0.3828	3.52488	0.019379	0.0130871	244.1	155.345	57.4367	44.3774
Xicang	2007	Western China	43.26	66.13	54.46	17.16	28.3	0.4609	4.11365	0.0155429	0.00906145	265.38	139.006	60.029	63.187
Xicang	2008	Western China	44	67.27	57.57	16.35	22.61	0.5249	4.15742	0.0175033	0.011149	233.96	115.529	43.3294	37.5506
Xicang	2009	Western China	51.65	66.12	53.73	22.09	23.8	0.5807	4.01817	0.0153609	NA	232.23	120.318	50.3707	44.7739
Xicang	2010	Western China	53.6	64.2	66.6	32.04	22.6708	0.6628	8.11959	0.0139604	0.00878726	174.8	89.8472	30.7648	23.598
Xicang	2011	Western China	62.5	66.7	65	35.3	22.71	0.751	4.87402	0.0165321	0.00925413	180.7	65.052	43.368	36.14
Xicang	2012	Western China	73.3	61.6	71.7	36.12	22.75	0.8568	4.68766	0.0169228	0.00885701	176.1	99.4965	38.2137	22.893
Xicang	2013	Western China	82.3	66.6	75.7	40.29	23.71	0.974	4.07162	0.0201589	0.00951208	154.5	84.5115	21.7845	14.523
Xicang	2014	Western China	85	88.9	78	48.86	25.75	1.073	3.93151	0.021555	0.0100155	108.9	41.382	17.424	19.602
Xicang	2015	Western China	90.5	87.3	83	62.8	27.74	1.2254	4.76039	0.0276418	0.0083542	100.9	48.5329	24.3169	5.6504
Xicang	2016	Western China	91.7	90.2	87.9	69.97	29.56	1.3639	4.53871	0.0381428	0.0105289	109.9	46.8174	5.3851	25.277
Xicang	2017	Western China	92.5	89.5	84.2	93.8	30.89	1.5457	5.04622	0.0378	0.0089	95	25.365	15.865	14.25
Xicang	2018	Western China	90.7	77	64.6	106.93	31.14	1.7286	5.10608	0.035216	0.00602239	56.5	22.939	8.814	7.0625
Xicang	2019	Western China	95.3	77.3	66.8	123.05	31.54	1.9501	5.19756	0.0378708	0.00699891	63.7	33.6336	5.2871	10.6379
Xicang	2020	Western China	98.3	89	86.5	144.37	35.73	2.1744	5.92477	0.0414074	0.00719884	47.9	12.8851	9.1968	11.0649
Guizhou	2004	Eastern China	38.85	86.48	82.59	NA	15.83	NA	6.32662	0.0100325	0.00546229	95.41	64.4018	7.39428	14.55
Guizhou	2005	Eastern China	48.69	88.24	84.76	NA	15.76	0.3625	5.52823	0.0111233	0.0062271	83.63	55.9234	7.50997	15.0367
Guizhou	2006	Eastern China	54.54	89.2	85.36	NA	15.9827	0.4016	5.80941	0.0106578	0.00603996	79.32	49.7971	6.67081	17.4583
Guizhou	2007	Eastern China	62.89	90.29	88.37	48.79	28.24	0.4817	6.13261	0.0137001	0.00708584	66.67	40.0553	4.65357	14.4741
Guizhou	2008	Eastern China	68.85	90.58	88.77	67.44	29.11	0.5533	6.36148	0.012911	0.00700421	56.24	28.2437	4.4992	10.7475
Guizhou	2009	Eastern China	77.21	91.02	90.8	102.84	29.89	0.6099	6.42446	0.0141822	NA	50.35	24.3543	3.98269	9.13349
Guizhou	2010	Eastern China	88.1	92.7	92.6	127.68	33.81	0.7226	9.54276	0.0151957	0.00705907	35.4	15.0096	2.6904	8.0712
Guizhou	2011	Eastern China	96.3	94.5	94.9	173.26	34.96	0.8594	6.78459	0.0177416	0.00744191	24.3	10.4733	1.7739	3.7908
Guizhou	2012	Eastern China	97.8	96.2	95.8	201.05	36.41	0.985	7.03252	0.0236359	0.00816742	26.1	9.7614	1.827	5.4549
Guizhou	2013	Eastern China	98.1	96	96.1	228.71	37.83	1.1083	7.59811	0.0314137	0.00956339	22.6	9.2208	1.8532	5.763
Guizhou	2014	Eastern China	98.5	95.8	94.8	303.25	40.01	1.2371	8.27699	0.0377954	0.011091	26.8	8.6832	3.8592	4.5828
Guizhou	2015	Eastern China	98.8	94.9	95.1	360.8	42.01	1.3697	7.1175	0.040733	0.014779	20.5	5.74	1.7425	4.756
Guizhou	2016	Eastern China	99	94.8	95.2	392.51	44.15	1.5121	7.18831	0.0313409	0.0140595	22.4	6.944	1.344	5.824
Guizhou	2017	Eastern China	99.5	93.6	94.1	436.21	46.02	1.6704	7.56224	0.0302215	0.0151869	23.5	5.828	0.8695	4.1125
Guizhou	2018	Eastern China	99.4	94.6	92.6	481.8	47.52	1.843	7.47103	0.0334939	0.0189975	19.5	3.549	2.1255	4.797
Guizhou	2019	Eastern China	99.6	96.1	93.8	534.78	49.02	2.0397	7.3396	0.0332897	0.0205229	16.5	3.0855	0.9075	5.9895
Guizhou	2020	Eastern China	99.6	96.6	93.7	565.66	53.15	2.1795	7.82015	0.0359977	0.0253734	15.9	2.4963	0.954	4.9767
Liaoning	2004	Eastern China	95.57	97.2	97.49	NA	47.85	NA	8.47922	0.040442	0.0173361	18.22	4.17602	4.555	7.21148
Liaoning	2005	Eastern China	97.69	96.67	97	NA	48.45	0.6979	8.35211	0.0367976	0.0150363	22.04	7.34593	2.00344	10.0172
Liaoning	2006	Eastern China	98.73	96.75	96.99	NA	48.8503	0.7937	8.54718	0.0401727	0.0153904	19.25	4.63347	1.78255	9.625
Liaoning	2007	Eastern China	98.99	97.26	97.59	66.6	59.2	0.9421	8.6165	0.038129	0.0135972	15.43	2.89312	0.964375	6.75063
Liaoning	2008	Eastern China	99.8	98.02	97.62	83.9	60.05	1.1125	8.70643	0.0351466	0.0138675	15.33	2.28264	2.28264	4.8918
Liaoning	2009	Eastern China	99.93	97.96	97.95	163.32	60.35	1.2183	8.8841	0.0361592	NA	10	1.667	1	3
Liaoning	2010	Eastern China	100	97.9	98.1	151.36	62.1029	1.3953	10.2746	0.0391893	0.0136458	12.1	1.7303	2.0691	4.1503
Liaoning	2011	Eastern China	100	91.6	98.9	182.07	64.05	1.6429	9.13971	0.043016	0.0136853	10.7	1.7869	0.7169	4.28
Liaoning	2012	Eastern China	100	98.6	99	200.19	65.65	1.8761	9.55793	0.0427514	0.0119555	7.9	0.948	0.632	1.896
Liaoning	2013	Eastern China	100	96.5	98.8	229.5	66.45	2.0818	9.82952	0.0450737	0.012221	8.3	0.664	0.664	3.652
Liaoning	2014	Eastern China	100	98.2	98.8	273.61	67.05	2.282	8.77808	0.0417175	0.0108123	10.7	1.1877	0.5992	3.8627
Liaoning	2015	Eastern China	100	97.7	98.4	281.96	67.35	2.4576	9.50466	0.0538953	0.0133284	8.5	0.3655	0	3.6975
Liaoning	2016	Eastern China	100	97.7	98.3	307.31	67.37	2.604	9.62087	0.0424819	0.0105089	9.2	1.3616	0.6808	3.0636
Liaoning	2017	Eastern China	100	98	98.7	336.63	67.49	2.7835	9.70241	0.0504613	0.0124934	13.6	1.6592	1.9856	2.992
Liaoning	2018	Eastern China	100	97.9	92.3	350.62	68.1	2.9701	9.64794	0.0623074	0.0142823	9.9	1.584	0.792	3.564
Liaoning	2019	Eastern China	100	98	92.3	364.54	68.11	3.182	9.62453	0.0539836	0.0117231	14.9	3.0545	1.1473	4.5892
Liaoning	2020	Eastern China	100	97.9	90.4	413.52	72.14	3.2738	9.76198	0.0712578	0.0153866	10.9	1.9838	0.9919	2.4743
Chongqing	2004	Eastern China	71.13	86.39	83.66	NA	24.99	NA	6.82173	0.00674847	0.00264092	79.1	48.5674	8.44788	16.081
Chongqing	2005	Eastern China	73.96	86.52	87.03	NA	25.79	0.5942	6.86977	0.0174742	0.00789225	77.74	41.3266	8.59027	12.6872
Chongqing	2006	Eastern China	78.05	86.46	84.96	NA	26.4289	0.6632	7.16007	0.0174869	0.00764436	63.51	34.2255	5.32214	19.0149
Chongqing	2007	Eastern China	84.42	84.46	84.59	33.97	48.34	0.752	7.3285	0.0161406	0.00690977	50.17	26.0884	5.68426	11.3735
Chongqing	2008	Eastern China	88.59	87.63	87.63	51.64	49.99	0.8756	7.42618	0.0134906	0.00796369	35.2	16.5862	3.38624	8.46208
Chongqing	2009	Eastern China	91.38	88.78	88.78	76.73	51.59	0.9688	7.6321	0.0148733	NA	30.14	16.0737	3.34855	6.36255
Chongqing	2010	Eastern China	94.4	94.1	94.7	94.87	53.02	1.0984	10.0001	0.0162578	0.0104999	23	7.107	2.369	7.452
Chongqing	2011	Eastern China	96.7	95.4	95.6	143.7	55.02	1.3037	8.36989	0.0179032	0.0115639	21.6	6.7608	1.3608	5.4
Chongqing	2012	Eastern China	97.6	95.2	95.8	167.43	56.98	1.4924	8.27266	0.0202509	0.0118871	15	4.47	1.275	4.47
Chongqing	2013	Eastern China	98.5	95.1	95.9	198.05	58.34	1.6569	8.23594	0.0230218	0.0138388	17.1	5.9166	0.9918	5.9166
Chongqing	2014	Eastern China	98.9	96.5	96.8	246.34	59.6	1.8352	8.41502	0.0257357	0.0162611	18.3	5.4168	1.0248	5.0874
Chongqing	2015	Eastern China	99.5	96.9	97.5	313.98	60.94	2.011	8.54498	0.0288003	0.0176339	11.1	2.2866	0.6549	4.2402
Chongqing	2016	Eastern China	99.6	97	97.7	331.18	62.6	2.2034	8.63338	0.0281896	0.0181774	13.1	3.1964	0.9563	4.1527
Chongqing	2017	Eastern China	99.7	97.4	97.8	353.79	64.08	2.4153	8.82809	0.030596	0.020731	15	3.435	0.63	4.065
Chongqing	2018	Eastern China	99.8	97.4	93.9	372.79	65.5	2.6386	8.84273	0.0348434	0.0261517	12.1	1.8392	0.7381	5.1304
Chongqing	2019	Eastern China	99.9	98	95	383.26	66.8	2.892	8.95209	0.0327848	0.0264558	10.7	1.9153	0	3.4347
Chongqing	2020	Eastern China	100	98.3	95.9	434.45	69.46	3.0824	9.12422	0.0385573	0.0342675	9.5	2.717	0	1.8145
Shaanxi	2004	Western China	85.32	92.11	92.19	NA	24.89	NA	7.68726	0.0383313	0.0225662	58.76	29.38	7.345	13.8262
Shaanxi	2005	Western China	88.06	93.6	93.23	NA	25.35	0.4395	7.50784	0.0409038	0.0234081	47.46	24.3944	3.99139	12.4203
Shaanxi	2006	Western China	91.47	94.26	94.21	NA	27.0365	0.5029	7.73182	0.0416315	0.0244792	32.91	14.7239	5.19649	6.92755
Shaanxi	2007	Western China	95.01	95.81	95.34	49.91	40.62	0.5974	7.84443	0.0428586	0.0235974	36.64	18.5215	4.83282	9.66197
Shaanxi	2008	Western China	97.14	95.53	94.56	78.39	42.1	0.7263	7.9816	0.0305096	0.0221129	25.52	10.5729	1.82213	5.104
Shaanxi	2009	Western China	98.83	96.9	96.14	125.83	43.5	0.8122	8.09729	0.0301179	NA	21.94	6.07519	1.01363	4.05012
Shaanxi	2010	Western China	99.4	97.6	97.7	156.66	45.76	0.9412	10.8243	0.0273265	0.0219104	17.3	4.6883	1.7646	2.941
Shaanxi	2011	Western China	99.5	96.3	97.8	197.61	47.3	1.1229	8.54397	0.0281748	0.0226261	13.3	4.1629	0.5586	4.4289
Shaanxi	2012	Western China	99.8	97.2	98.3	222.3	50.0207	1.2885	8.66545	0.0285773	0.0234025	10.7	2.8676	0.5243	2.354
Shaanxi	2013	Western China	99.9	96.6	98.4	257.14	51.3107	1.4372	8.82647	0.0341663	0.0268333	13.3	2.926	1.596	2.394
Shaanxi	2014	Western China	99.9	98.1	98.2	313.45	52.5707	1.5837	8.70686	0.0356822	0.0280138	11.6	2.378	1.3224	2.378
Shaanxi	2015	Western China	100	98.3	98.6	369.38	53.92	1.7395	9.08634	0.0413515	0.0286564	9.2	1.3984	0.276	1.6744
Shaanxi	2016	Western China	100	98.2	98.5	381.66	55.34	1.8874	8.90153	0.0294637	0.0221491	9.5	1.0545	1.0545	1.5865
Shaanxi	2017	Western China	100	97.7	97.9	418.27	56.79	2.0635	9.01482	0.0327	0.0266509	9.3	1.2555	1.0044	1.2555
Shaanxi	2018	Western China	100	97.4	97.2	455.31	58.13	2.2528	9.03867	0.043949	0.0380747	6.4	0.8704	1.1648	2.0352
Shaanxi	2019	Western China	100	97.3	95.7	466.29	59.43	2.4666	9.03824	0.0345442	0.0320323	9.8	1.0878	0.8134	3.2634
Shaanxi	2020	Western China	100	98.4	97.3	509.17	62.66	2.6226	9.38979	0.0403582	0.0462284	7.7	1.232	0.308	0.924
Qinghai	2004	Western China	66.37	82.29	81.02	NA	29.45	NA	6.06151	0.0214173	0.00690256	114.51	72.5764	17.7376	22.5814
Qinghai	2005	Western China	76.21	82.28	81.84	NA	29.61	0.4587	5.95325	0.0210934	0.00745827	110.07	65.7118	23.0046	16.4335
Qinghai	2006	Western China	78.15	84.17	82.78	NA	29.9254	0.5113	6.29987	0.0244206	0.00752286	88.5	36.0549	27.8598	16.3902
Qinghai	2007	Western China	84.71	85.69	85.13	19.5	40.07	0.5916	6.47512	0.0223575	0.00729188	78.7	46.5747	12.8517	12.8517
Qinghai	2008	Western China	86.07	80.39	64.18	24.66	40.86	0.6808	6.54983	0.0181685	0.00581594	50.57	31.6062	5.057	10.114
Qinghai	2009	Western China	87.01	81.31	68.27	32.48	41.9	0.7553	6.73944	0.0181714	NA	48.15	34.2106	8.86923	1.26635
Qinghai	2010	Western China	91.5	86.1	86.2	38.94	44.72	0.8659	9.66641	0.023973	0.00736313	45.1	24.8952	6.2238	6.2238
Qinghai	2011	Western China	93.1	87.4	87.2	47.44	46.22	1.0024	7.3819	0.0290196	0.00732026	46.1	19.9613	9.22	6.1313
Qinghai	2012	Western China	94.1	89.3	89.2	60.11	47.44	1.147	7.06221	0.0331802	0.00783192	36.2	13.575	7.5296	7.5296
Qinghai	2013	Western China	95.5	89.4	88.1	68.64	48.51	1.2948	7.37872	0.0321781	0.0084517	44	11.748	10.252	4.4
Qinghai	2014	Western China	96.8	95.7	92.3	80.13	49.78	1.4374	7.4375	0.0407462	0.0100617	33.3	13.6197	3.0303	7.5591
Qinghai	2015	Western China	97.2	95.2	92.8	99.43	50.3	1.5813	6.836	0.0490088	0.0124279	31.9	12.76	4.785	1.595
Qinghai	2016	Western China	97.3	94.7	93.4	103.06	51.63	1.7302	7.20513	0.0507732	0.0136776	31.5	4.725	4.725	11.025
Qinghai	2017	Western China	97.6	95.8	94.4	125.21	53.07	1.9001	7.44257	0.0455611	0.0142459	29.4	12.3774	4.6452	4.6452
Qinghai	2018	Western China	98.7	96.1	92.4	141.6	54.47	2.0757	7.56834	0.0463742	0.0156151	25.6	9.4208	4.0448	2.688
Qinghai	2019	Western China	98.9	96.1	88.8	148.23	55.52	2.2618	7.5572	0.0452525	0.0158166	28.4	4.0612	4.0612	4.0612
Qinghai	2020	Western China	99.1	95.4	87.9	172.09	60.08	2.4037	7.9158	0.0510763	0.0177764	24.9	4.6812	4.6812	6.225
Heilongjiang	2004	Eastern China	85.43	89.64	87.8	NA	48.14	NA	8.18977	0.0407134	0.020566	19.42	9.06331	0.862248	4.31512
Heilongjiang	2005	Eastern China	90.79	89.26	87.24	NA	48.41	0.6048	8.03618	0.0380677	0.0197449	16.35	4.905	2.04375	6.13125
Heilongjiang	2006	Eastern China	91.84	88.81	87.22	NA	48.2713	0.6748	8.1627	0.0398951	0.0198374	27.02	8.73016	1.66173	8.73016
Heilongjiang	2007	Eastern China	95.85	89.7	87.27	57.54	53.9	0.7656	8.32047	0.0406177	0.021253	21.58	3.319	1.6595	8.29967
Heilongjiang	2008	Eastern China	98.7	91.16	87.95	71.7	55.4	0.8877	8.33073	0.0347694	0.0208919	21.7	4.91288	2.45644	5.32301
Heilongjiang	2009	Eastern China	99.41	93.7	92.44	135.5	55.5	0.9643	8.3886	0.037084	NA	18.51	2.88016	2.88016	4.93662
Heilongjiang	2010	Eastern China	99.8	96.4	95.1	135.18	55.6608	1.0846	10.2922	0.0384783	0.0218593	21.7	1.2369	2.0398	10.6547
Heilongjiang	2011	Eastern China	100	96.5	96.4	170.78	56.5	1.2605	8.88623	0.0409833	0.0239234	16.8	1.2936	3.444	5.1744
Heilongjiang	2012	Eastern China	100	97.7	97.3	173.33	56.9	1.4302	8.94259	0.0422957	0.0242528	17.4	4.2456	1.2702	5.5158
Heilongjiang	2013	Eastern China	100	97.8	97.8	190.5	57.4	1.5903	9.20008	0.0466353	0.0276047	14.8	4.1588	0.4588	3.2412
Heilongjiang	2014	Eastern China	100	97.5	97.7	235.31	58.01	1.7404	9.21658	0.0500914	0.0268871	14.8	1.85	1.85	3.2412
Heilongjiang	2015	Eastern China	100	97.7	98.3	273.96	58.8	1.8593	9.10194	0.0618213	0.0342725	16.8	2.3184	1.7304	5.208
Heilongjiang	2016	Eastern China	100	97.9	98.6	280.56	59.2	1.9838	9.08847	0.0502027	0.030617	14.8	3.2856	2.1904	3.2856
Heilongjiang	2017	Eastern China	100	97.6	98.4	297.17	59.4	2.1206	9.14122	0.0584438	0.0376285	21.3	2.7264	5.4528	4.3665
Heilongjiang	2018	Eastern China	100	97.4	93.4	301	60.1	2.2726	9.23865	0.0726873	0.043897	23.2	2.6448	3.3176	11.2752
Heilongjiang	2019	Eastern China	100	98.1	94.2	314.42	60.9	2.4254	9.23973	0.0682412	0.0399555	18.4	1.3064	2.6312	3.9376
Heilongjiang	2020	Eastern China	100	98.7	96	401.19	65.61	2.4902	9.417	0.0859868	0.0520433	15.4	0.8624	3.4188	6.8376
